# Supplementary material for: Computational scoring and experimental evaluation of enzymes generated by neural networks
Source: Nat Biotechnol. 2024 Apr 23;43(3):396–405. doi: 10.1038/s41587-024-02214-2 (PMC11919684; doi:10.1038/s41587-024-02214-2)
Supplement: Supplementary file 3 — Results of lysozyme expression experiments. [file 41587_2024_2214_MOESM3_ESM.xlsx]

## Sheet: Sheet1
Name	Family	Model	Transformation into BL21	Expression in BL21	Solubility in BL21	Purified from BL21	Active	sequence	Identity	ESM-1v	ProteinMPNN	AlphaFold2 pLDDT	ProGen	Pass COMPSS	Notes
PF067370758598	PF06737	ProGen	Y	Y	Y	Y	N	MAAPASTWDSVAQCESGGNWGINTGNGFYGGLQFTSSTWRAYGGAAYAAQANQATKAQQISVAEKVLASQGPGAWPVC	0.771739	-0.0883	-1.2566	92.2267	-0.26223	TRUE
PF067370758029	PF06737	ProGen	Y	N	N	N	N	MSSGGPYSSAWDRLAQCESSGNWSINSGNGFYGGLQFTSSTWRAFGGSQYAPLPHQASRAQQIAIAKKVQAAQGWGAWPACTSKLGIR	0.741573	-0.15098	-1.4669	91.9659	-0.46298	FALSE
PF0673707559252	PF06737	ProGen	Y	N	N	N	N	MAADVATWDKVAQCESGGNWSINTGNGFYGGLQFTSSTWAAFGGTAYAPQANLATKAQQIAVAEKVLAEQGPGAWPVC	0.771739	-0.08585	-1.1881	95.2309	-0.15152	TRUE
PF0673707558337	PF06737	ProGen	Y	N	N	N	N	MVGDDVWGQLARCESGGNPSIVSANGLYHGLYQFRVDTWRSVGGSGLPSEASASEQTQRARILQARSGWGQWPHC	0.767442	-0.15665	-1.3315	96.59	-0.35573	FALSE
PF0673707550734	PF06737	ProGen	Y	N	N	N	N	MAAPDSEWDRLAQCESGGNWGINTGNGYHGGLQFSQSTWAAHGGTQYAPSANQASKEQQIAVAEKVLASQGWGAWPSC	0.793478	-0.10712	-1.1903	96.7638	-0.27201	TRUE
PF0673707544820	PF06737	ProGen	Y	Y	Y (light)	Y (light)	N	MTGASAAPVSTWDKVAQCESGGNWSINTGNGYYGGLQFSAATWRSVGGTQYAARADLATKSQQITVAEKLLRMQGPGAWTCAVAANNTTRTK	0.782609	-0.18037	-1.6325	80.9336	-0.55416	FALSE
PF0673707544538	PF06737	ProGen	Y	Y	Y (light)	Y (light)	N	MGADHLNWRGLAACESGGRPHAVDPSGTYGGLYQFDTRTWHSLGGTGRPQDASAEEQTFRAKKLYMSRGATPWPHC	0.790698	-0.12407	-1.4169	96.1997	-0.26597	FALSE
PF0673707542385	PF06737	ProGen	Y	N	N	N	N	MSASSVNWDAIAQCESGGNWSINTGNGYYGGLQFSASTWRAYGGTGMAHQASREEQITVAERVLRGQGIGAWPTC	0.786517	-0.06394	-1.2532	93.2465	-0.2517	TRUE
PF0673707541370	PF06737	ProGen	Y	N	N	N	N	MGADGLNWHGLAVCESGGDPHAVDAAGTYGGLYQFDTHTWHELGGSGRPQDASEEEQTYRAQKLYVRHGTSPWPHC	0.790698	-0.19123	-1.4888	95.1691	-0.29553	FALSE
PF0673707540905	PF06737	ProGen	Y	N	N	N	N	MAAPDSDWDRLSQCESGGNWAINTGNGYHGGLQFSPTTWNAYGGQEYAPTANQATREQQIAVAEKVLAGQGWGAWPSC	0.76087	-0.15534	-1.3416	97.5295	-0.2709	FALSE
PF0673707539474	PF06737	ProGen	Y	N	N	N	N	MAASVSTWDAVAQCESGGNWSINTGNGYYGGLQFSASSWAAAGGTQYAATANNATKAQQIAVAEKLLAMQGPGAWGCA	0.75	-0.0937	-1.1862	95.0807	-0.23679	TRUE
PF0673707538076	PF06737	ProGen	Y	N	N	N	N	MTASANNWDAVAQCESGGNWSINTGNGYYGGLQFSSSTWNAYGGSQYASTANNASRDQQIAIAERVLAGQGVGAWPTC	0.706522	-0.08146	-1.2537	92.8447	-0.29539	TRUE
PF0673707536921	PF06737	ProGen	Y	Y	N	N	N	MVSDGSIWDAIASCESGGNWAINTGNGYYGGVQFDQGTWERNGGLRFASRADLATREEQITVAEVTRDRQGWGAWPVC	0.786517	-0.11843	-1.5469	95.4251	-0.24784	FALSE
PF0673707532738	PF06737	ProGen	Y	N	N	N	N	MAASVETWDKVAECESGGDWDINTGNGYYGGLQFKQSTWEAYGGTAYAPRADQASKDQQIAVAEKVLDAQGPSAWPVC	0.76087	-0.08107	-1.2455	96.5678	-0.25893	TRUE
PF0673707531651	PF06737	ProGen	Y	N	N	N	N	MAATTSEWDAVAQCESGGNWSINTGNGYYGGLQFSSSTWAAYGGTAYASTADKASKAQQITIGEKVLAAQGKGAWPTC	0.793478	-0.05407	-1.2191	95.1265	-0.21398	TRUE
PF0673707531571	PF06737	ProGen	Y	Y	N	N	N	MVAGGTVWDELVQCEATGDWSANTGNGFSGGLQFTPSTWAAFGGDEYAPEAWMASREEQIDVAERVQAGQGWGAWPAC	0.786517	-0.25637	-1.5682	93.4495	-0.28295	FALSE
PF0673707529444	PF06737	ProGen	Y	N	N	N	N	MAAPDSDWDRLAQCESGGNWAINTGNGYQGGLQFSQSTWAAHGGQQYAPSANQASREQQITVAEKVLASQGWGAWPSC	0.793478	-0.09656	-1.2666	97.5683	-0.29035	TRUE
PF0673707527030	PF06737	ProGen	Y	N	N	N	N	MAATASEWDTVASCESGGNWSINTGNGYYGGLQFSASTWAAYGGTQYASTADQASKDQQIAVAEKVLASQGKGAWPVC	0.793478	-0.04349	-1.271	92.8738	-0.19127	TRUE
PF0673707526535	PF06737	ProGen	Y	N	N	N	N	MSADSVDWDAIAQCESGGNWGINTGNGYYGGLQFSPSTWRAYGGQGSAHNASREEQIAVAERVLDGQGLGAWPTC	0.730337	-0.08263	-1.2693	90.6247	-0.30023	TRUE
PF0673707526092	PF06737	ProGen	Y	N	N	N	N	MAAPDSDWDRLAQCESGGNWGINTGNGYQGGLQFSQSTWAAHGGTEYAPSANQATREQQIVVAEKVLATQGWGAWPTC	0.782609	-0.09495	-1.2452	97.3382	-0.23835	TRUE
PF0673707524077	PF06737	ProGen	Y	N	N	N	N	MAATAAEWDTVAQCESGGNWSINTGNGYYGGLQFSASTWAAYGGTAYASTADQATKSQQITVGEKVLAAQGKGAWPTC	0.782609	-0.06107	-1.2219	94.5831	-0.24476	TRUE
PF0673707521275	PF06737	ProGen	Y	N	N	N	N	MAATTSEWDQVAQCESGGNWSINTGNGYYGGLQFSSSTWAAYGGTAYASSAAQASKAQQISVAEKVLASQGKGAWPSC	0.793478	-0.0849	-1.2649	95.4058	-0.20118	TRUE
PF0673707520987	PF06737	ProGen	Y	Y	N	N	N	MAAPDSDWDRLAQCESGGNWHINTGNGYYGGLQFSASTWNGYGGQEFAPYAHQATREQQIAVAERVLASQGWGAWPAC	0.782609	-0.11335	-1.243	97.4723	-0.20978	TRUE
PF0673707519189	PF06737	ProGen	Y	N	N	N	N	MGNADAASVDTWDKVAECESGGDWSINTGNGYYGGLQFSQSTWESFGGTEYASQADKATKAQQIAVAEEVLAEQGPEAWPVCSQKAGLTKGG	0.793478	-0.1162	-1.2769	93.8997	-0.42108	FALSE
PF0673707518738	PF06737	ProGen	Y	Y	N	N	N	MAGTANAAPSSTWDSLAQCESGGDWSINTGNGYSGGLQFAQSTWEAYGGTGSAANATREQQIAVAENIQASQGWGAWPSCAAQLGLNGAA	0.786517	-0.07156	-1.2341	90.647	-0.54401	TRUE
PF0673707517658	PF06737	ProGen	Y	Y	Y (light)	Y (light)	N	MAAPANAASTWAELRQCESGGNYSINTGNGYYGAYQFSASTWRGLGYSGLPHQAPPAVQDAAALKLAKRSGFGSWPDCSRKMGLTRNG	0.775281	-0.24506	-1.6162	87.5297	-0.47524	FALSE
PF0673707517381	PF06737	ProGen	Y	N	N	N	N	MAATTDDFAKLRKCESGGNYRINTGNGYYGAYQFDARTWHSLGYSGLPSDAPPALQDEAAYKLYNARGCSPWPSC	0.786517	-0.26904	-1.4455	95.8257	-0.21568	FALSE
PF0673707514890	PF06737	ProGen	Y	Y	Y	Y	N	MAGNASAAPDSEWDRLAQCEAGGNWAINTGNGFHGGLQFSQSTWSSHGGSEFAPRADLASREEQIVVAERVLASQGRGAWPVCGTGLSAATPR	0.782609	-0.11516	-1.3596	92.4659	-0.36327	FALSE
PF0673707514808	PF06737	ProGen	Y	N	N	N	N	MAAPASTWQQLAQCESGGNWSINTGNGYYGGLQFSQSSWAAAGGTQYAPRADLASKSQQISVAERLLAMQGPGAWSCA	0.73913	-0.10917	-1.1468	94.0997	-0.38319	TRUE
PF0673707513341	PF06737	ProGen	Y	Y	N	N	N	MAAPDSDWDRLAQCESGGNWGINTGNGYHGGLQFSQSTWAAHGGTQYAPSANQASREQQIAVAEKVLASQGWGAWPSC	0.793478	-0.0848	-1.25	97.3822	-0.17608	TRUE
PF067370751202	PF06737	ProGen	Y	Y	Y (light)	Y (light)	N	MVPNGSVWDSLAQCESTGNWAINTGNGFYGGVQFDQNTWERQGGLKYAPRADLATREEQIAIASKTQRTQGWGAWPSC	0.786517	-0.15991	-1.6751	93.5064	-0.27433	FALSE
PF0673707511588	PF06737	ProGen	Y	N	N	N	N	MVSDPSKQDWARLRLCESSDRYHVNTGNDYYGAYQFDLITWRSVGGQGYPHQAAPAEQDYRALYLYRMRGWQPWECANKLGLVDDA	0.741573	-0.30152	-1.8133	95.2826	-0.3784	FALSE
PF067370751010	PF06737	ProGen	Y	N	N	N	N	MSADPPSNSWEALRQCESGGNYAINTGNGYYGAYQFDVRTWNGLGYSGLPSDAPPAVQDEAAYKLYNSRGWSPWPSCSSQLGLTRNG	0.730337	-0.21002	-1.5229	90.9581	-0.439	FALSE
PF067370566873	PF06737	ProGen	Y	N	N	N	N	MTGTASADSVNWDAIAQCESGGNWSIDTGNGYSGGLQFSPATWSSNGGTGSAHNASREEQIRVAENVLQTQGIGAWPVCGQQGSTASY	0.786517	-0.13558	-1.4217	83.9986	-0.40148	FALSE
PF067370563192	PF06737	ProGen	Y	Y	Y	Y	N	MTGVADADSVNWDAIAECESGGDWHADTGNGHYGGLQFKQATWDEYGGVGNLADASRQEQIAVADRVLRGQGTSPWPTCGPRGAHASEH	0.711111	-0.26888	-1.4846	81.4805	-0.50433	FALSE
PF067370562332	PF06737	ProGen	Y	N	N	N	N	MAGQANADSVNWDAIAECESGGNWSINTGNGYYGGLQFSASTWRAYGGTAYAPQANQATRDQQIAVAERTLDGQGIGAWPTCGKKGATPATL	0.793478	-0.11812	-1.309	86.8053	-0.45454	FALSE
PF01832075863	PF01832	ProGen	Y	Y	N	N	N	MAPHAMQAAQKLGVPARALVAQAALETGWGRHIPTAPDGRTSFNFFGIKADSSWSGAQVNVPTLEYEGGVAVRKRAAFRAYDSPAAAFDDYARLLSDSPRYARALGQGDNVAGFAHALQRGGYATDPTYAHKIAAIADSA	0.686667	-0.18649	-1.4512	95.6641	-0.49438	TRUE
PF0183207558335	PF01832	ProGen	Y	Y	N	N	N	MSEISELKNRLKPHPASIVLGQAALESGWGSSRFFQEGNNVFGIWSYDAGENRIQAFVGRDSTNIYVRSYSSIEESVSDYYRTIARVSAYKEFREERLIIENPYELVSHLDSYSEMGEEYVFQLKKMIEFNEL	0.71831	-0.36051	-1.9792	94.2343	-0.38907	FALSE
PF0183207552870	PF01832	ProGen	Y	N	N	N	N	MIQTVGEDARQLAQENDLYASVMIAQAVVESGSGSSKLSQAPYYNLFGIKGSYKGQAANMTTLEDGGQGNTYTIQATFRSYGNYVESLQDYVTLLRKGISGNSNFYSGVWKSNTKSYQEATRYLTGRYATDTQYNQKLNGLIQTYDLTQYD	0.664474	-0.21876	-1.5875	95.9911	-0.35981	FALSE
PF0183207551214	PF01832	ProGen	Y	Y	N	N	N	MESIGDKAREIGLKNDLYASVMIAQAILESASGQSQLSQAPYFNLFGIKGSFQGNSVSFSTQEDDGTGNLYTIQSAFRQYENYEESLEDYAQLLKEGLIGNSDFYKGTWKSETESYEDATEFLTGRYATDTQYNEKLNALIEAYDLTQYD	0.763158	-0.15377	-1.5026	96.2031	-0.27034	TRUE
PF0183207546061	PF01832	ProGen	Y	Y	N	N	N	MVASMRPYAERAARALGVEPDLVLAHAALETGWGQRPITRGDGSNSHNLFGIKATGNWQGETVTVGTLEYREGVARRERARFRAYPDIEAGLRDYVALLARNPRYQGALATGSDARAFTQGLVQGGYATDPAYAEKLQAVAQSVAQQTA	0.583893	-0.17996	-1.4867	96.329	-0.64881	TRUE
PF0183207546024	PF01832	ProGen	Y	Y	N	N	N	MKQYSSLAVDHQKKYKILASITLAQAILESNWGKSRLAQQYKNLFGIKANGNQPSVRMETKEYINGQWITIQGSFAVYNNWQESVEAHAQLFVNGTDWNSSQYQTVIQANNYKEAAQALQEDGYATDPTYAQKLISLIEQYNLNKYDQ	0.61745	-0.18206	-1.488	95.6284	-0.45594	TRUE
PF0183207541875	PF01832	ProGen	Y	Y	N	N	N	MAKDSHDIGQNRDIFASVMIAQAILESDSGNSALARSPHYNLFGIKGNYQGNSANFNTLEDNGQSMYQISAPFRSYSSENDSLNDYTDLIKNGVEGNADIYRPTWKSEASSYRDATEHLAQTYATDSRYADKLNSIIQHYDL	0.781457	-0.30495	-1.6737	93.5517	-0.24009	FALSE
PF0183207540792	PF01832	ProGen	Y	N	N	N	N	MADLYWKYAEECGGVNPAIAYAQAAKETGYGNFCSVLDESYFNPCGVKIEKGDDDNDPDAHQKFNSWKEGVQAHLDHLALYAGAEGYPKKDTYDPRHFISIKGKSSTVNSLGGKWAPSATYGEEVNTLYNNLM	0.777778	-0.3673	-1.6272	90.6127	-0.21458	FALSE
PF018320754074	PF01832	ProGen	Y	Y	N	N	N	MVQRMLPHAQAVSAGSGIPAHFMMGQAALETGWGRSEIRRGDGSPSYNLFGIKAGPNWKGATAEVTTTEYINGVAQKQVEKFRAYGSYAEAFQDYAGLLRNNARYQNVLLQQDSVEGFAQGLQRAGYATDPAYADKLMRIINSEALQQ	0.675676	-0.16155	-1.4726	94.3472	-0.46582	TRUE
PF0183207540647	PF01832	ProGen	Y	Y	N	N	N	MIATYSDWAIREMKRTGIPASITLAQGMIESDYGRSRLATEGNNHFGIKCHEGWSGPTMMMDDDAPNECFRKYDKVADSYRDHSDFLVTNSRYNTLFELSPTDYVAWAHGLKAAGYATNPRYAELLIKMMEDNNLFEFDN	0.671429	-0.20448	-1.612	96.9017	-0.53155	FALSE
PF0183207536024	PF01832	ProGen	Y	Y	N	N	N	MLVARLLRRINIIPVELALVQAANESAWGTSRFARQANNYFGQWCYSAGCGLVPKQRNAGASHEVRAFDHPFDSVKSYLHNLNSHRAYKQLRNIRQQLHQKQQPITGLAMAEGLIRYSSRGEHYVEELQAMIRYNEL	0.789116	-0.20584	-1.9455	96.0193	-0.50295	FALSE
PF0183207535663	PF01832	ProGen	Y	Y	N	N	N	MINTIAPHAQKLQKEYGILASISIAQAMLESDFGRSTLASKYHNLFGVKAEGSVPKVLLETKEYENDQWITIQGRFQVYDSWQASVQAHAQLIAHGTTWNPKQYETVLQARNYQQAAQALQTAGYATDPDYADKLIRMIQEYQLDQYDQ	0.677852	-0.18956	-1.4549	96.4558	-0.43205	TRUE
PF0183207525733	PF01832	ProGen	Y	Y	N	N	N	MVASLTPYAERAARALGVDPALVIAHAALETGWGQRMIKTGRGDSSFNLFNIKADRAWQGAQTRVSTLEFDGSVARKEAAFRQYGSYQESFDDYVSFIQQNPRYQTALQHGGDSEAYIRGLQQAGYATDPAYADKVMQVFNSDMLRK	0.609272	-0.22494	-1.5171	93.806	-0.68936	FALSE
PF0183207523357	PF01832	ProGen	Y	Y	N	N	N	MGALYLRHGQRLGIRWDIAFFQMLVETGNLAYTGDVRPSQNNFAGLGATGGGVPGDSFKDISKGVRAHIEHVLMYSGARLENPVAERTRNIQEWGILTSWQQGFSRPITYTDMAKKWAPGSRRYSREMAGLAEAFFQ	0.678082	-0.40569	-1.8979	90.8705	-0.42248	FALSE
PF0183207520853	PF01832	ProGen	Y	N	N	N	N	MKKIATSAQEMGQKYDVYASVMIAQAILESASGTSALAQAPNYNLFGVKGSYNGSSVNMTTKEDNGSGSLYTISSNFRKYPNYKESLEDYADLLKSGISGNSNYYNGTWKSKTKSYRDATKFLTGRYATDTQYASKLNSLIETYHLTDYD	0.671053	-0.16522	-1.4266	96.0854	-0.32674	TRUE
PF018320751959	PF01832	ProGen	Y	Y	N	N	N	MINKIGPLASKLASQNNLYASVMVAQALLESGWGTSTLAKAPNYNLFGVKGSFNGQSVNMKTAEDDGSGNLYAIQSNFRKYPSYQESLEDYAALIKNGISGNPQFYQGTWKSQTKNYKEVTAFLTGRYATDSQYADKLNQIIETYHLTKYD	0.684211	-0.16336	-1.4108	96.9449	-0.50833	TRUE
PF0183207519499	PF01832	ProGen	Y	Y	N	N	N	MAEHADEASRATGVPAHLMLGQAALETGWGKREIRGADGTPSHNLFGIKATSDWKGKVVEVVTTEYINGVPQKMVEKFRAYDSYADSFRDYARLLGNSPRYQNVIAQAQDAAGFAQGLQQAGYATDPHYADKLSRIIGQSL	0.768707	-0.15034	-1.4099	95.8334	-0.31125	TRUE
PF0183207515627	PF01832	ProGen	Y	Y	N	N	N	MINEIAPHAVKVQKEHGILASITISQAILESNWGESKLAKDGNNLFGIKGAYEGSSIKLPTKEHNGIVWVGTDAKFRAYPGWYESLNDHALLFVNGPSWNPNLYAGLIEEPNFRVAALALETDFRSSSSELIHECRSAAPN	0.758389	-0.34619	-1.7357	88.8396	-0.43583	FALSE
PF0183207510655	PF01832	ProGen	Y	Y	Y	Y	N	MAQHSDEASRTTGIPAKFMLGQAALESGWGKREIRNSDGSASHNLFGIKATGDWKGKTTEVVTTEYINGVPQKKMEKFRAYDSYADSFKDYARLLGNNPRYENVIASAGDASSFARGLQKAGYATDPRYAEKLARIINQTLSA	0.761905	-0.15203	-1.496	93.5808	-0.33758	TRUE
PF0183207510589	PF01832	ProGen	Y	Y	N	N	N	MINQIGPSASTIGQEYDLYASVMIAQAILESGNGQSQLAQAPNYNLFGMKGSYQGQSVSFSTSEYLNGQWVTMNEPFRKYPSYTESFQDNANVLKTTSFGNGNYYYSGVWKSNTTSYKDATAWLTGRYATDPNYASKLNNLIQTYNLTQYDT	0.717105	-0.16472	-1.4469	96.7464	-0.39295	TRUE
PF018320592112	PF01832	ProGen	Y	Y	N	N	N	MAAHYEQHGRTLGIRWDYAFFQMVVETNWLRFFQANGRPGLVSPGQNNFAGIGTTGRGQSGEAFADVSTGVLAHLQHVSMYAGEDVDQPVANRTRLVQEGGVEPTWQALNRRWAVPGRGYGESIRSIAELFRQG	0.684211	-0.44445	-1.9332	84.1031	-0.31902	FALSE
PF018320590107	PF01832	ProGen	Y	Y	N	N	N	MINELVPTAQQLQREYGILASISIGQAILESDWGQSQLAAKYNNLYGIKADANQPSVKLATQEYQNNQWVTIQGSFAVYSSWQESVRAHALLFVHGTDWNPQQYATVLQAKDYQTAANALQTAGYATDPTYADKIIRVIQTYHLNQYD	0.671141	-0.18912	-1.4868	96.3971	-0.37764	TRUE
PF018320583068	PF01832	ProGen	Y	N	N	N	N	MLPHARQAAQSLGVAPEFVVAHAALESGWGKRAIRNADGTDSHNLFGIKATGDWQGKSATTMTTEYVGGVAQKKQETFRSYGSYAEAFSDYASMLKNSPRYQAALNQGRNVQGFAQGLQSGGYATDPRYARKLVDVAASLAQ	0.794702	-0.14992	-1.4859	94.8331	-0.21029	TRUE
PF018320582587	PF01832	ProGen	Y	Y	N	N	N	MAAPAQAASEATGIPAWFILAQAAHESGWGKREILNADGTPTHNLFGIKAGPDWHGPVATVTTTEYIDGEPHKVSAKFRAYGSYEEALTDYARLLTENPRYAGVVGSTSPETFARGLQRAGYATDPHYAEKLGRVINTTLR	0.668874	-0.19045	-1.4316	94.359	-0.38159	TRUE
PF018320581907	PF01832	ProGen	Y	Y	N	N	N	MVDKLWPQAQEASRQTGIPAHFMVAQAALESGWGRREIRHPDGSPSYNLFGIKAGGSWKGAVVETVTTEYINGVPQKMVQPFRAYGSYAEAFSDYARLLSNSPRYAAVLGQTDAAGFARGLQRAGYATDPMYADKLTRIIGGATLR	0.726667	-0.17201	-1.439	95.6079	-0.33461	TRUE
PF018320579959	PF01832	ProGen	Y	Y	N	N	N	MAAPAQAASEATGIPAHLILAQAALESGWGKREIRTADGKPSHNLFGIKATSSWQGKTTDIVTTEYVNGVAQKVKQKFRVYDSYFDALNDYVKLLSNNPRYAAVTTASSPEQGAHALQAAGYATDPHYAQKLVGIIQQFRN	0.786667	-0.17182	-1.3989	95.3469	-0.21951	TRUE
PF018320577829	PF01832	ProGen	Y	N	N	N	N	MIDRYKDIAIEHMNRYGIPASITLAQGILESGAGMSDLAQQSNNHFGIKCHSDWRGETVYQNDDKKDECFRKYSLVSDSYRDHSEFLLRPRYAALFELDKDDYRGWANGLQQCGYATDRGYANKLIKLIEEYELYQLD	0.683453	-0.20318	-1.6938	96.3501	-0.46668	FALSE
PF018320571645	PF01832	ProGen	Y	Y	N	N	N	MLEGQGQAFKEASKTHDVNEIYLMSHAFLETGNGTSELANGVLGSEVDGKPVTPKKVYNMYGIGAIDRDAIKLGSEYAYQQGWDTPEKAIIGGAQFIANQYINNPTHKQDTLYKMRWNPSNPGEHQYATDIKWAEHNATRIKNFYSQIK	0.668874	-0.25696	-1.5186	96.1181	-0.36292	FALSE
PF018320571166	PF01832	ProGen	Y	Y	N	N	N	MAPHAMQQQRKYGIPASVTIAQMILESGWGRSNLSRLDNNYFGIKCSSKWSGDTYTYTDDHKDECFRVYSSALESYEDHGDFLRNNKRYASLFSLSQTDYKGWCHGLKSAGYATNPQYAQKLIEIIERYDL	0.592857	-0.28799	-1.6778	94.9929	-0.5364	FALSE
PF018320570288	PF01832	ProGen	Y	N	N	N	N	MLASIRPHAEEAARRLGVAPELVAAHAALESGWGQRPLRNGTADSHNLFGIKAGSNWDGAVAANTTEVIGGGTIRIKDRFRAYGDASDSFRDFAQMLASNPRFRGALGAGGDARAFAEGLARGGYATDPDYAAKLARVAARLQSASRT	0.693333	-0.23983	-1.4021	94.8809	-0.36331	FALSE
PF018320569694	PF01832	ProGen	Y	N	N	N	N	MVDRLAPHAEQASRETGIPASFMIGQAGHETGWGRSEIRNADGSTSFNLFGIKAGSGWTGKVAEISTTEYVNGAARKTTAKFRAYDSYAASFRDYAQLISGSARYADVMRKTDSPLAFATELQKAGYATDPRYAEKLSRAINTTLNLQR	0.721854	-0.14584	-1.4601	95.0259	-0.44529	TRUE
PF018320569660	PF01832	ProGen	Y	N	N	N	N	MLKGKADVFIEAGKKYDIDPALLAAVAVHETGNGSSRAANEKNNVAGMMGADGLKSFDSVEESIFDMARNLRQNYLNQGKESVAQIGAKYAPVGAANDPTGLNNHWTTGVSRHFDNL	0.771186	-0.22487	-1.5576	95.5346	-0.41998	FALSE
PF018320567681	PF01832	ProGen	Y	Y	Y	Y	N	MKSIAVDEMVRSGIPASITLAQGILESQAGESDLVKRSNNHFGIKCKTEWTGARVYHDDDARGECFRSYTSAEDSYKDHSDFLKNRPNYAFLFQIDATDYESWAYGLKKAGYATNPRYPEILISNIEKYNL	0.721429	-0.242	-1.7487	96.7935	-0.30326	FALSE
PF018320565746	PF01832	ProGen	Y	Y	N	N	N	MLAGQGQAFIDGGKRHSVNEVYLISHAFLETGQGTSQLAKGIEVGKDSSGNPVLVTSSNRKSLSDIKEVHNMFGIGAYDGTAVKSGAIRAYEEGWFTPYDAIVGGAKFIGERYIHNSYNQNTLYKMRWNPANPGFPQYATDMGWAVKQVPNIKNLYEQLNN	0.759259	-0.26052	-1.5085	94.7506	-0.27036	FALSE
PF018320564722	PF01832	ProGen	Y	Y	N	N	N	MVDRLWPHAVQAGQTLGVPPHFLVAQSALESGWGKREIRAADGSPSFNLFGIKAGRDWSGATVDVPTTEFVDGVAQTVREKFRVYGSYAEAFRDYAGLLANHPRYAAVVGQRDGVQFARSLQQAGYATDPMYADKLVRIMGSSTL	0.773333	-0.19029	-1.4187	95.959	-0.42582	TRUE
PF018320564675	PF01832	ProGen	Y	N	N	N	N	MIQQYKDIAIDNMREYKIPASIKLAQGILESGSGNSRLATEGKNHFGIKCHSDWTGERVYHDDDEKQECFRKYSAALESYRDHSLFLVNRPRYANLFELDKKDYEGWAHGLRKAGYATDPLYASKLISLIERYELHQYDN	0.714286	-0.19588	-1.6683	96.4125	-0.47471	FALSE
L070	PF00959	ProGen	Y	Y	Y	Y	Y	MKTSDAGVAFIKAREGFESTAYRDPAGVLTIGYGFTMRSRIFAGWWRKRHGRGLAPGDRISRAQAETLLRALLDGEYGPAVARRFAFLPQHRFDACVSVAYNLGPGALGWRWAAALAAGDVAAAARLLETTGTTAGGRRLAGLVRRRKEEAALLRAGDYGGAGRLAEA							From Madani et al., 2023
L062	PF00959	ProGen	N	N	N	N	N	MKKLLMFFMALLTLVAATPAANAKRSIMELPLFERAVLIIKKFETMHHPKHWPYVGYGHQVQRGEHFTRDMTERQADSLLRADLWKCFEHFKGYGKDALLLTLLAYNVGVGRLLGYGKHSKSRLLRKIEAGDRNFYREYVSFCRYKGKVLNGLVKRRQVEFALFYVP							From Madani et al., 2023
L056	PF00959	ProGen	Y	Y	Y	Y	Y	MAKVVDEFDMLRVDEGLKLTVYQDHLGYWTVGIGHLLTKIKDKAKAIQILDNLLGRKTNGVITEKEARQIFEGDVKKAIQGILSNATLSPIYDILDEVRRCALINMVFQMGVAGVAGFNNSLRMLQEKRWDEAAVNLAQSRWYRQTPNRAKRVISTFKTGTWKAYENL							From Madani et al., 2023
L054	PF05838	ProGen	Y	N	N	N	N	MAEFLTAHKRTAVNEGGYANNPKDRGGETWKGVARNFNPQWLGWALVDYHRKAPGFPGTLATDAKLQEHVLRFYKLGFWDANRLGELNDQAIARELYDTHVNCGTGVQSRLLQRAVNAVTGQGILVDGIVGPQTMRAVNGHDPAQLITALAVERMAFYAKIVTSRPSQAVFLDGWLRRAYA							From Madani et al., 2023
L019	PF01832	ProGen	Y	N	N	N	N	MLQYKDIAKGNMKQYGIPASIILAQGILESGAGSGTLSKTANNHFGIKCHTGWTGESVRHDDAAEECFRKYNDPAESYRDHAEFLTGRSRYASLFKLEKGDYQGWAKGLKAAGYATDPKYPDKLISYIERYNLHQYDA							From Madani et al., 2023
L007	PF01832	ProGen	Y	Y	Y	N	N	MDIRELVEELLLRVDIIPVSLALAQAANESAWGTSRFALEGNNVFGQWCYVEGCGIIPNRRIPGATHEVKRFDSIEASVKAYFLNINTHPSYRYLREVRAGMRQRQAELDPVQLAYGLDRYSERGDIYVDELQNLIIQNDLLRRD							From Madani et al., 2023
L003	PF06737	ProGen	Y	Y	Y	N	N	MAAPVDTWDRVAQCESGGNWSINTGNGYYGGLQFSQHTWAAYGGTQYAPRADLASRAQQIAVAEAVLARQGPGAWPVC							From Madani et al., 2023
L002	PF06737	ProGen	N	N	N	N	N	MAAPANAASESTWDALAQCESGGNWGTSTGNGFSGGLQFTPSTWAAFGGQGAPQDASREQQIAVAENVQAGQGWGAWPACSASLGLHGNG							From Madani et al., 2023
K089	PF06737	natural	N	N	N	N	N	MAGINLSNAAMWDRIAECESSGNWSINTGNGYYGGLQFDLQTWRGAGGGDFASRPDLASRAEQITVANRVYADRGLQPWGCAHAA							From Madani et al., 2023
K087	PF06737	natural	Y	Y	Y	N	N	MASGASAADGNVWDKVADCESGGSWSADTGNGHYGGLQLTQADWERFGGLDYAASPDLASRSQQIAVAQDVLKERGTVPWGTCAVLNGLTKKS							From Madani et al., 2023
K058	PF01832	natural	Y	N	N	N	N	MFISKLKSPVKTVANQYKLYPSVMMAQAALESAWGTSQLTLQANNYFGIKGSYNGQSVSMETSEYDANGKLYTTSANFRKYPNAKASMTDNAKLLRNGLSYNTAYYSGTWRENAATYEAAANALTGTYATSPQYGASLISLIQQYDLASLDK							From Madani et al., 2023
K055	PF01832	natural	Y	N	N	N	N	MTLESFVQMYIEEAEAEGIRSDVAFAQSMLETGYLQYGGDVQIEQFNFAGIGAVGGGESGASFADVRTGIRAHIQHLKAYANSESLKNACVDPRFSYVARGSSPYVEWLGIKENPEGCGWATAKNYGFTIATMLERM							From Madani et al., 2023
